# Supplementary material for: Chloroquine and hydroxychloroquine-related ocular adverse events in SLE treatment: a real-world disproportionality analysis based on FDA adverse event reporting system (FAERS)
Source: Front Pharmacol. 2025 Jun 30;16:1498814. doi: 10.3389/fphar.2025.1498814 (PMC12256490; doi:10.3389/fphar.2025.1498814)
Supplement: Supplementary file 1 [file Table1.xls]

## Sheet: MACULAR DEGENERATION
primaryid	PT	PT_in_FAERS	FILE	PTNAME	DRUG_SEQ	ROLE_COD	DRUGNAME	VAL_VBM	ROUTE	DOSE_VBM
176864313	target_PT	MACULAR DEGENERATION	REAC20Q4.txt	MACULAR DEGENERATION	1	PS	HYDROXYCHLOROQUINE	1	Unknown	800 MG, QD (APPROXIMATELY 13.6 MG/KG/DAY FOR 8 YEARS )
177713511	target_PT	MACULAR DEGENERATION	REAC20Q2.txt	MACULAR DEGENERATION	1	PS	HYDROXYCHLOROQUINE	1		UNK, DURATION FOR LESS THAN 3 AND HALF YEAS
195871091	target_PT	MACULAR DEGENERATION	REAC21Q3.txt	MACULAR DEGENERATION	1	PS	HYDROXYCHLOROQUINE	1	Oral	400 MILLIGRAM, QD
199724093	target_PT	MACULAR DEGENERATION	REAC22Q1.txt	MACULAR DEGENERATION	1	PS	HYDROXYCHLOROQUINE SULFATE	1	Oral	200 mg, qd (Film coated Tablet)
211226971	target_PT	MACULAR DEGENERATION	REAC22Q3.txt	MACULAR DEGENERATION	1	PS	HYDROXYCHLOROQUINE SULFATE	1	Unknown	1 every 1 Days, also received 400 mg

## Sheet: RETINAL VEIN OCCLUSION
primaryid	PT	PT_in_FAERS	FILE	PTNAME	DRUG_SEQ	ROLE_COD	DRUGNAME	VAL_VBM	ROUTE	DOSE_VBM
157376623	target_PT	RETINAL VEIN OCCLUSION	REAC19Q1.txt	RETINAL VEIN OCCLUSION	1	PS	PLAQUENIL	1	Oral	200 MG/DAY AND 400 MG/DAY, ALTERNATELY
168138204	target_PT	RETINAL VEIN OCCLUSION	REAC21Q2.txt	RETINAL VEIN OCCLUSION	1	PS	HYDROXYCHLOROQUINE SULFATE AUTHORIZED GENERIC PLAQUENIL	1	Oral	200 MG, QOD, FILM?COATED TABLET
185890661	target_PT	RETINAL VEIN OCCLUSION	REAC20Q4.txt	RETINAL VEIN OCCLUSION	1	PS	HYDROXYCHLOROQUINE SULFATE AUTHORIZED GENERIC PLAQUENIL	1	Oral	200 MG, QD, FILM-COATED TABLET

## Sheet: RETINAL DEGENERATION
primaryid	PT	PT_in_FAERS	FILE	PTNAME	DRUG_SEQ	ROLE_COD	DRUGNAME	VAL_VBM	ROUTE	DOSE_VBM
135629961	target_PT	RETINAL DEGENERATION	REAC17Q2.txt	RETINAL DEGENERATION	1	PS	HYDROXYCHLOROQUINE SULFATE	1	Unknown	400 MG, QD
136241111	target_PT	RETINAL DEGENERATION	REAC17Q2.txt	RETINAL DEGENERATION	1	PS	HYDROXYCHLOROQUINE	1	Unknown	CUMULATIVE DOSE OF 2,774 G
141863993	target_PT	RETINAL DEGENERATION	REAC17Q4.txt	RETINAL DEGENERATION	1	PS	HYDROXYCHLOROQUINE	1	Unknown	TOTAL CUMULATIVE DOSE WAS 2920 G
142123351	target_PT	RETINAL DEGENERATION	REAC17Q4.txt	RETINAL DEGENERATION	1	PS	HYDROXYCHLOROQUINE	1	Unknown	400 MG, UNK
149590596	target_PT	RETINAL DEGENERATION	REAC19Q1.txt	RETINAL DEGENERATION	1	PS	HYDROXYCHLOROQUINE	1	Unknown	400 MG, QD (RECEIVING FOR 8 YEARS; AVERAGE OF 5.9 MG/KG/DAY )
157943151	target_PT	RETINAL DEGENERATION	REAC19Q1.txt	RETINAL DEGENERATION	1	PS	HYDROXYCHLOROQUINE	1	Unknown	400 MG, QD (5.2MG/KG)
186978131	target_PT	RETINAL DEGENERATION	REAC21Q1.txt	RETINAL DEGENERATION	1	PS	HYDROXYCHLOROQUINE SULFATE AUTHORIZED GENERIC PLAQUENIL	1	Oral	400 MG, QD, FILM?COATED TABLET
193969882	target_PT	RETINAL DEGENERATION	REAC21Q3.txt	RETINAL DEGENERATION	1	PS	HYDROXYCHLOROQUINE	1	Unknown	400 MILLIGRAM, QD (FOR SEVERAL MONTHS)
195281641	target_PT	RETINAL DEGENERATION	REAC21Q3.txt	RETINAL DEGENERATION	1	PS	HYDROXYCHLOROQUINE SULFATE AUTHORIZED GENERIC PLAQUENIL	1	Oral	200 MG, QD (FILM?COATED TABLET)
195335861	target_PT	RETINAL DEGENERATION	REAC21Q3.txt	RETINAL DEGENERATION	1	PS	HYDROXYCHLOROQUINE SULFATE AUTHORIZED GENERIC PLAQUENIL	1	Oral	200 MG, QD, FILM?COATED TABLET
195871091	target_PT	RETINAL DEGENERATION	REAC21Q3.txt	RETINAL DEGENERATION	1	PS	HYDROXYCHLOROQUINE	1	Oral	400 MILLIGRAM, QD
200479881	target_PT	RETINAL DEGENERATION	REAC21Q4.txt	RETINAL DEGENERATION	1	PS	HYDROXYCHLOROQUINE	1	Unknown	400 mg, qd for several months
208815642	target_PT	RETINAL DEGENERATION	REAC22Q3.txt	RETINAL DEGENERATION	1	PS	HYDROXYCHLOROQUINE SULFATE	1	Oral	200 mg, qd (Film-coated tablet)
234860561	target_PT	RETINAL DEGENERATION	REAC24Q1.txt	RETINAL DEGENERATION	1	PS	HYDROXYCHLOROQUINE	1		200 mg, QD (Hydroxychloroquine sulfate)
245345512	target_PT	RETINAL DEGENERATION	REAC24Q4.txt	RETINAL DEGENERATION	1	PS	HYDROXYCHLOROQUINE	1		400 mg, QD (daily dose 5.71 mg/kg of real body weight; cumulative dose over 2000 g)

## Sheet: CYSTOID MACULAR OEDEMA
primaryid	PT	PT_in_FAERS	FILE	PTNAME	DRUG_SEQ	ROLE_COD	DRUGNAME	VAL_VBM	ROUTE	DOSE_VBM
122806081	target_PT	CYSTOID MACULAR OEDEMA	REAC16Q2.txt	CYSTOID MACULAR OEDEMA	1	PS	HYDROXYCHLOROQUINE	1	Unknown	6.0 MG/KG ACTUAL BODY WEIGHT (8.0 MG/KG IDEAL BODY WEIGHT)
126193961	target_PT	CYSTOID MACULAR OEDEMA	REAC16Q3.txt	CYSTOID MACULAR OEDEMA	1	PS	HYDROXYCHLOROQUINE SULFATE WATSON LABORATORIES	1	Unknown	6.0 MG/KG, DAILY
136241111	target_PT	CYSTOID MACULAR OEDEMA	REAC17Q2.txt	CYSTOID MACULAR OEDEMA	1	PS	HYDROXYCHLOROQUINE	1	Unknown	CUMULATIVE DOSE OF 2,774 G
141863993	target_PT	CYSTOID MACULAR OEDEMA	REAC17Q4.txt	CYSTOID MACULAR OEDEMA	1	PS	HYDROXYCHLOROQUINE	1	Unknown	TOTAL CUMULATIVE DOSE WAS 2920 G
142067831	target_PT	CYSTOID MACULAR OEDEMA	REAC17Q4.txt	CYSTOID MACULAR OEDEMA	1	PS	HYDROXYCHLOROQUINE	1	Unknown	400 MG, QD
142123351	target_PT	CYSTOID MACULAR OEDEMA	REAC17Q4.txt	CYSTOID MACULAR OEDEMA	1	PS	HYDROXYCHLOROQUINE	1	Unknown	400 MG, UNK
150094332	target_PT	CYSTOID MACULAR OEDEMA	REAC18Q2.txt	CYSTOID MACULAR OEDEMA	1	PS	HYDROXYCHLOROQUINE	1		8.5 MG/KG ACTUAL BODY WEIGHT
238143641	target_PT	CYSTOID MACULAR OEDEMA	REAC24Q2.txt	CYSTOID MACULAR OEDEMA	1	PS	HYDROXYCHLOROQUINE	1	Unknown	400 milligram, daily
238357951	target_PT	CYSTOID MACULAR OEDEMA	REAC24Q2.txt	CYSTOID MACULAR OEDEMA	1	PS	HYDROXYCHLOROQUINE	1		daily
238514191	target_PT	CYSTOID MACULAR OEDEMA	REAC24Q2.txt	CYSTOID MACULAR OEDEMA	1	PS	HYDROXYCHLOROQUINE	1	Unknown	400 milligram, qd
238565211	target_PT	CYSTOID MACULAR OEDEMA	REAC24Q2.txt	CYSTOID MACULAR OEDEMA	1	PS	HYDROXYCHLOROQUINE	1		400 mg, qd (daily)
238565611	target_PT	CYSTOID MACULAR OEDEMA	REAC24Q2.txt	CYSTOID MACULAR OEDEMA	1	PS	HYDROXYCHLOROQUINE	1		300 mg, qd (plaquenil)
238713141	target_PT	CYSTOID MACULAR OEDEMA	REAC24Q2.txt	CYSTOID MACULAR OEDEMA	1	PS	HYDROXYCHLOROQUINE	1	Unknown	300 milligram, Once a Day
238723111	target_PT	CYSTOID MACULAR OEDEMA	REAC24Q2.txt	CYSTOID MACULAR OEDEMA	1	PS	HYDROXYCHLOROQUINE	1	Unknown	400 milligram, Daily, 17 years
245344492	target_PT	CYSTOID MACULAR OEDEMA	REAC24Q4.txt	CYSTOID MACULAR OEDEMA	1	PS	HYDROXYCHLOROQUINE	1		400 mg, qd ((Plaquenil) (dosage text :for more than 20 years/total cumulative dosage was above 2000

## Sheet: OPTIC ATROPHY
primaryid	PT	PT_in_FAERS	FILE	PTNAME	DRUG_SEQ	ROLE_COD	DRUGNAME	VAL_VBM	ROUTE	DOSE_VBM
117889221	target_PT	OPTIC ATROPHY	REAC15Q4.txt	OPTIC ATROPHY	1	PS	CHLOROQUINE	1	Unknown	2.6 MG/KG, DAILY
195873141	target_PT	OPTIC ATROPHY	REAC21Q3.txt	OPTIC ATROPHY	1	PS	HYDROXYCHLOROQUINE	1	Unknown	6 MILLIGRAM/KILOGRAM, QD
233416191	target_PT	OPTIC ATROPHY	REAC23Q4.txt	OPTIC ATROPHY	1	PS	HYDROXYCHLOROQUINE	1	Unknown	200 mg, bid (PLAQUENIL)

## Sheet: GLAUCOMA
primaryid	PT	PT_in_FAERS	FILE	PTNAME	DRUG_SEQ	ROLE_COD	DRUGNAME	VAL_VBM	ROUTE	DOSE_VBM
103823562	target_PT	GLAUCOMA	REAC14Q3.txt	GLAUCOMA	1	PS	PLAQUENIL	1	ORAL	75MG, 2X/DAY, ORAL
171073572	target_PT	GLAUCOMA	REAC20Q4.txt	GLAUCOMA	1	PS	HYDROXYCHLOROQUINE SULFATE AUTHORIZED GENERIC PLAQUENIL	1	Oral	200 MG, QD, ONCE DAILY
180699713	target_PT	GLAUCOMA	REAC21Q1.txt	GLAUCOMA	1	PS	HYDROXYCHLOROQUINE SULFATE AUTHORIZED GENERIC PLAQUENIL	1	Oral	200 MG, QOD, FILM?COATED TABLET
194428771	target_PT	GLAUCOMA	REAC21Q2.txt	GLAUCOMA	1	PS	HYDROXYCHLOROQUINE SULFATE AUTHORIZED GENERIC PLAQUENIL	1	Oral	200 MG FILM?COATED TABLET, QOD
198114182	target_PT	GLAUCOMA	REAC21Q3.txt	GLAUCOMA	1	PS	HYDROXYCHLOROQUINE	1	Oral	UNK, BID (Q12H)
203789852	target_PT	GLAUCOMA	REAC22Q1.txt	GLAUCOMA	1	PS	HYDROXYCHLOROQUINE SULFATE	1	Oral	200 mg (Film coated tablet)
236508471	target_PT	GLAUCOMA	REAC24Q1.txt	GLAUCOMA	1	PS	HYDROXYCHLOROQUINE SULFATE	1	Oral	1 dosage form, qd, film coated tablet

## Sheet: CATARACT
primaryid	PT	PT_in_FAERS	FILE	PTNAME	DRUG_SEQ	ROLE_COD	DRUGNAME	VAL_VBM	ROUTE	DOSE_VBM
89564711	target_PT	CATARACT	REAC12Q4.txt	CATARACT	1	PS	PLAQUENIL	1	UNKNOWN	2 TABLETS ONE DAYAND 1 TABLET THE SECOND DAY
103823562	target_PT	CATARACT	REAC14Q3.txt	CATARACT	1	PS	PLAQUENIL	1	ORAL	75MG, 2X/DAY, ORAL
153553324	target_PT	CATARACT	REAC19Q3.txt	CATARACT	1	PS	PLAQUENIL	1	Oral	200 MG DAILY AND 400 MG DAILY, ALTERNATELY
162310662	target_PT	CATARACT	REAC19Q2.txt	CATARACT	1	PS	PLAQUENIL	1	Oral	200 MG/DAY AND 400 M/DAY, ALTERNATELY
168488035	target_PT	CATARACT	REAC21Q1.txt	CATARACT	1	PS	HYDROXYCHLOROQUINE SULFATE AUTHORIZED GENERIC PLAQUENIL	1	Oral	200 MG, QD
176887041	target_PT	CATARACT	REAC20Q2.txt	CATARACT	1	PS	HYDROXYCHLOROQUINE	1	Oral	1 DOSAGE FORM, QD (COATED TABLET)
177713511	target_PT	CATARACT	REAC20Q2.txt	CATARACT	1	PS	HYDROXYCHLOROQUINE	1		UNK, DURATION FOR LESS THAN 3 AND HALF YEAS
178347085	target_PT	CATARACT	REAC21Q2.txt	CATARACT	1	PS	HYDROXYCHLOROQUINE SULFATE AUTHORIZED GENERIC PLAQUENIL	1	Oral	200 MG, QOD
178389671	target_PT	CATARACT	REAC20Q2.txt	CATARACT	1	PS	HYDROXYCHLOROQUINE SULFATE AUTHORIZED GENERIC PLAQUENIL	1	Oral	200 MG, QOD
178695123	target_PT	CATARACT	REAC21Q1.txt	CATARACT	1	PS	HYDROXYCHLOROQUINE SULFATE AUTHORIZED GENERIC PLAQUENIL	1	Oral	200 MG, QD,FILM?COATED TABLET
179387491	target_PT	CATARACT	REAC20Q2.txt	CATARACT	1	PS	HYDROXYCHLOROQUINE SULFATE AUTHORIZED GENERIC PLAQUENIL	1	Oral	200 MG, QD, FILM-COATED TABLET,
180773781	target_PT	CATARACT	REAC20Q3.txt	CATARACT	1	PS	HYDROXYCHLOROQUINE SULFATE AUTHORIZED GENERIC PLAQUENIL	1	Oral	200 MG, QOD, FILM?COATED TABLET
182920883	target_PT	CATARACT	REAC21Q2.txt	CATARACT	1	PS	HYDROXYCHLOROQUINE SULFATE AUTHORIZED GENERIC PLAQUENIL	1	Oral	200 MG, QD
187923513	target_PT	CATARACT	REAC21Q1.txt	CATARACT	1	PS	HYDROXYCHLOROQUINE SULFATE AUTHORIZED GENERIC PLAQUENIL	1	Oral	200 MG, QD, FILM?COATED TABLET
189848581	target_PT	CATARACT	REAC21Q1.txt	CATARACT	1	PS	HYDROXYCHLOROQUINE SULFATE AUTHORIZED GENERIC PLAQUENIL	1	Oral	200 MG, QOD (200 MG/DAY AND 400 M/DAY, ALTERNATELY)
194641194	target_PT	CATARACT	REAC21Q3.txt	CATARACT	1	PS	HYDROXYCHLOROQUINE	1	Unknown	1 DOSAGE FORM, QD (1 TABLET IN EVENING) (PLAQUENIL)
195281641	target_PT	CATARACT	REAC21Q3.txt	CATARACT	1	PS	HYDROXYCHLOROQUINE SULFATE AUTHORIZED GENERIC PLAQUENIL	1	Oral	200 MG, QD (FILM?COATED TABLET)
195351942	target_PT	CATARACT	REAC21Q3.txt	CATARACT	1	PS	HYDROXYCHLOROQUINE SULFATE AUTHORIZED GENERIC PLAQUENIL	1	Oral	200 MG, QD (FILM?COATED TABLET)
203497685	target_PT	CATARACT	REAC22Q2.txt	CATARACT	1	PS	HYDROXYCHLOROQUINE SULFATE	1	Unknown	1 dosage form, bid (one tablet in the morning and 1 evening,)
212058991	target_PT	CATARACT	REAC22Q3.txt	CATARACT	1	PS	HYDROXYCHLOROQUINE	1	Unknown	UNK (PLAQUENIL)
229035441	target_PT	CATARACT	REAC23Q3.txt	CATARACT	1	PS	HYDROXYCHLOROQUINE SULFATE	1	Oral	200 mg, qod (200 mg/day and 400 mg/day every other day)
236508471	target_PT	CATARACT	REAC24Q1.txt	CATARACT	1	PS	HYDROXYCHLOROQUINE SULFATE	1	Oral	1 dosage form, qd, film coated tablet
241609753	target_PT	CATARACT	REAC24Q3.txt	CATARACT	1	PS	HYDROXYCHLOROQUINE	1	Oral	UNK (Plaquenil film coated tablet)

## Sheet: VITREOUS FLOATERS
primaryid	PT	PT_in_FAERS	FILE	PTNAME	DRUG_SEQ	ROLE_COD	DRUGNAME	VAL_VBM	ROUTE	DOSE_VBM
4278286	target_PT	VITREOUS FLOATERS	REAC4Q1	VITREOUS FLOATERS	1004553127	PS	HYDROXYCHLOROQUINE SULFATE PLAQUINIL	2	ORAL	400 MG QD ORAL
5162185	target_PT	VITREOUS FLOATERS	REAC6Q4	VITREOUS FLOATERS	1007897536	PS	PLAQUENIL	1	ORAL	200 MG ORAL
5176480	target_PT	VITREOUS FLOATERS	REAC6Q4	VITREOUS FLOATERS	1007946390	PS	PLAQUENIL	1	ORAL	200 MG
142028013	target_PT	VITREOUS FLOATERS	REAC18Q3.txt	VITREOUS FLOATERS	1	PS	PLAQUENIL	1	Oral	DOSE OF 200 MG/DAY AND 400 MG/DAY, ALTERNATELY 3 MONTHS 6 DAYS 12 HRS
217091441	target_PT	VITREOUS FLOATERS	REAC22Q4.txt	VITREOUS FLOATERS	1	PS	HYDROXYCHLOROQUINE	1		daily dose: 2.6 mg/kg/day
217093261	target_PT	VITREOUS FLOATERS	REAC22Q4.txt	VITREOUS FLOATERS	1	PS	HYDROXYCHLOROQUINE	1		daily dose: 2.9 mg/kg/day
229185672	target_PT	VITREOUS FLOATERS	REAC23Q4.txt	VITREOUS FLOATERS	1	PS	HYDROXYCHLOROQUINE SULFATE	1	Oral	200 mg, qd (Film-coated tablet)
